# Supplementary material for: Clinical resistance to crenolanib in acute myeloid leukemia due to diverse molecular mechanisms
Source: Nat Commun. 2019 Jan 16;10:244. doi: 10.1038/s41467-018-08263-x (PMC6335421; doi:10.1038/s41467-018-08263-x)
Supplement: Supplementary file 4 — Supplementary Data 1 [file 41467_2018_8263_MOESM4_ESM.xlsx]

## Sheet: Supplementary Data 1
Supplementary Data 1. Miseq analysis of tyrosine kinase domain mutation
Patient	Sample time course/day	Source of DNA	Baseline FLT3 status	F691L (TTT) C (F->L)	F691L (TTT) G (F->L)	A833S (GCT) T (A->S)	D835Y (GAT) T (D->Y)	D835H (GAT) C (D->H)	D835R (GAT) CG (D->R)	D835V (GAT) T (D->V)	D839Y (GAT) T(D->Y)	D839G (GAT) G (D->G)	N841K (AAC) A (N->K)	Coverage F691L (TTT) C (F->L)	Coverage F691L (TTT) G (F->L)	Coverage A833S	Coverage D835Y/H/R	Coverage D835V	Coverage D839Y	Coverage D839G	Coverage N841K	R834D835I836 (CGAGATATC) CGCCCC (RDI->RP)	Coverage R834D835I836->RP
A02	C1D1	serum	ITD	9	2	6	11	2	0	19	10	12	8	180345	180129	268912	268886	270143	271356	269486	269486	0	265503
	C1D14	BMA		23	19	12	34	20	0	28	9	15	9	171803	171653	177963	177948	177610	178390	177006	177006	0	172510
	C2D1	BMA		29	22	11	23	15	0	37	9	9	12	202623	202551	191795	191771	191465	193015	191110	191110	0	185345
A08	C1D1	serum	ITD/D835	11	4	7	11184 (6.93%)	2	1	12	483 (0.29%)	435 (0.27%)	6	314202	314192	161435	161402	162503	165034	161689	161689	756 (0.48%)	162503
	C1D1	serum		na	na	9	4351 (3.1%)	9	0	42	36	33	8	dropped out	dropped out	140308	140305	140432	141173	140007	140007	864 (0.65%)	133252
	C2D1 (C1D26)	BMA		37	21	10	108	11	0	25	13	12	7	197222	197183	166423	166404	166305	167185	165389	165389	0	160706
	C3D1 (C2D26)	BMA		25	17	10	97	17	0	38	8	11	5	177890	177832	141608	141594	140994	143459	140103	140103	0	138884
	C5D1			35	23	8	294	54	0	122	11	9	15	228619	228493	477283	477244	477244	477803	476402	476402	1	468881
A09	C1D1	Blood	D835	21	13	7	8257 (5.1%)	13	1	47	6	10	7	201611	201574	161666	161625	160650	162004	158067	158067	0	155371
	C2D1 (C1D28)	BMA		18	17	11	33730 (17%)	21	0	61	13	8	9	198619	198574	203107	203093	203055	204762	202539	202539	0	196839
A10	C1D1	Blood	D835	17	15	6	62201 (38%)	9	0	32	7	9	8	180745	180699	162395	162357	163521	164410	161783	161783	0	157553
	C2D1 (C1D26)	BMA		20	18	7	14231 (7.8%)	22	0	50	21	18	8	172999	172937	182606	182579	181883	183217	180056	180056	0	175616
	C3D1 (C2D25)	BMA		23	20	9	2049 (1.0%)	16	0	44	14	17	11	184047	184024	197444	197401	196652	197258	194763	194763	0	189257
	C5D1 (C4D25)	BMA		17	13	11	60866 (33%)	18	0	35	11	13	7	176002	175969	183585	183559	184554	184994	182700	182700	0	177643
	follow-up	BMA		19	11	5	66863 (37%)	13	0	28	10	7	10	184083	184022	182936	182908	183782	184503	182374	182374	0	176023
B15	C1D1	Blood	ITD	31	18	6	32	10	0	28	13	8	12	163187	163148	197153	197143	196055	197775	192010	192010	0	188649
	C3D1 (C2D26)	BMA		19	16	8	41	12	0	19	11	12	8	159558	159532	185189	185162	183918	184848	181115	181115	0	177061
B21	C1D1	serum	ITD/D835	8	2	4	6379 (8.32%)	158 (0.21%)	1	30204 (39.39%)	9	13	311 (0.44%)	206330	206228	76676	76675	76675	77140	74859	74859	0	70357
	C1D1	serum		7	2	10	12180 (7.7%)	1089 (0.69%)	0	64807 (42%)	12	12	17	94992	94973	157618	157602	156096	157183	154267	154267	0	150955
	C2D1	BMA		11	6	8	112	14	0	54	11	15	7	81091	81077	158847	158823	158006	158848	155074	155074	0	152446
	C3D1 (C2D26)	BMA		14	8	9	23224 (13%)	293 (0.17%)	0	62450 (36%)	14	10	9	167835	167774	174660	174620	173602	174130	171036	171036	0	169139
	C5D1 (C4D28)	BMA		19	15	7	25818 (21%)	333 (0.19%)	0	43659 (25%)	12	7	6	189878	189794	175004	174989	174622	174990	172601	172601	0	169827
B27	C1D1	Blood	ITD/D835	23	22	6	6404 (3.4%)	31	0	46	7	9	6	159186	159134	188745	188728	187754	188528	185104	185104	0	182287
	C2D1	BMA		26	16	9	22938 (13%)	14	0	65	15	13	5	160907	160861	182647	182632	182123	183064	180183	180183	0	176187
C10	baseline	BMA	ITD	23	18	11	16	6	0	17	7	7	4	153825	153829	144772	144746	143752	144635	141660	141660	0	139099
	C2D1	BMA		13	14	5	37	11	0	34	11	9	8	153144	153094	162106	162105	160951	162151	158385	158385	0	155526
	C3D1	BMA		15	16	15	26	9	0	26	9	8	10	149792	149732	193911	193904	192782	193092	189912	189912	0	186502
	C5D1	BMA		19	11	12	29	7	0	29	12	13	8	142185	142162	165773	165747	164710	165803	162303	162303	0	159616
	C6D1	BMA		19	16	9	33	23	0	35	10	11	9	171383	171335	178949	178953	178452	179044	175554	175554	0	172522
	C8D1 (C8D2)	BMA		24	17	7	13	16	0	27	14	10	6	190831	190821	160966	160944	160309	161509	158205	158205	0	155024
	C9D1	Blood		22	18	8	45	10	1	33	9	8	5	178269	178221	136945	136920	136600	138006	134857	134857	0	132326
C14	baseline		ITD/D835
	C2D1	BMA		32	15	9	22	21	0	26	13	11	12	185383	185361	127024	127005	126262	127654	125107	125107	0	122108
	C3D1	BMA		19	14	11	15	16	0	20	11	9	8	170146	170109	133954	133925	133398	134783	131486	131486	0	128569
	C4D1			27	18	17	171	34	1	61	15	10	9	194165	194104	303623	303591	303591	304811	301161	301161	0	295920
Normal 1		Blood		8	3	12	11	8	0	23	12	9	11	146608	146579	236616	236586	235268	236801	231133	231133	0	227272
Normal 2		Blood		11	6	7	9	7	0	32	11	14	11	153793	153757	190042	190029	188788	189495	186815	186815	0	181860
A03	C1D1	NA	D835	12	3	5	41758 (20.14%)	4	0	11	10	13	8	264062	264013	207367	207351	208523	209497	205538	205538	0	198372
	C2D1	NA		43	35	9	16864 (8.6%)	22	0	118	17	13	12	286414	286483	197093	197073	197073	198784	196046	196046	0	191205
	C3D1	NA		119	3156 (1.1%)	13	11215 (3.5%)	21	1	194	21	11	10	291153	290912	320911	320887	320887	322503	316440	316440	0	306882
	C5D1	NA		37	22	8	4404 (2.0%)	17	0	52	15	9	7	310249	309862	222064	222043	222043	224699	219255	219255	0	211637
A04	C1D1	serum	ITD	10	2	8	8	2	0	11	1945 (0.96%)	7	7	168555	168498	201582	201548	202325	203442	199954	199954	0	195504
	C2D1	NA		39	16	na	na	na	na	na	na	na	na	271716	271349	dropped out	dropped out	dropped out	dropped out	dropped out	dropped out	na	dropped out
	C4D1	NA		29	27	4	120	14	0	39	31	12	6	320876	320189	185833	185818	185818	187380	182663	182663	0	179606
A05	C1D1	serum	D835 and ITD	11	3	5949 (3.33%)	8870 (5.02%)	2	0	6	19	6	5	227084	227049	178598	176567	176567	178153	174655	174655	0	169385
	C2D1	NA		60	30	11	135697 (49%)	39	1	36	27	15	12	389541	389128	279026	279001	279001	280699	275706	275706	0	270653
B01	C1D1	serum	ITD	14	3	12	9	2	0	14	23	17	10	285602	285576	288269	288254	289771	291461	286464	286464	0	277748
	C2D1	NA		49	14	10	156	442 (0.14%)	1	76	21	20	14	332312	332030	326299	326270	326270	329084	321922	321922	0	312842
	C3D1	NA		50	36	9	199	45	1	72	28	13	11	313583	312484	272801	272778	272778	275489	267045	267045	0	256038
B06	C1D1	serum	D835 and ITD	9	5	7	14141 (8.85%)	1	0	11731 (7.32%)	25	16	6	277343	277294	159774	159749	160321	161392	158025	158025	0	154291
	C2D1	NA		2398 (1.6%)	86946 (36%)	11	14630 (3.7%)	231	0	962 (0.25%)	40	23	12	149756	151969	392153	392134	392134	397440	391920	391920	0	378432
B07	C1D1	serum	D835 and ITD	13	7	6	73310 (32.12)	16577 (7.26%)	1	8	13	14	10	202386	202332	228238	228217	230134	232420	226502	226502	1	218107
	C2D1	NA	D835 and ITD	31	17	14	210929 (42%)	1198 (0.24%)	0	65	21	22	18	248251	248451	502107	502070	502070	505951	496023	496023	0	485034
	C3D1	NA	D835 and ITD	32	19	10	134839 (45%)	238	0	38	9	12	17	212494	212520	301201	301289	301289	303723	297830	297830	0	287325
C07	baseline	NA	D835 and ITD	No sample available
	C2D1	NA		37	105	15	57582 (13%)	1467 (0.34%)	14638 (3.4%)	289	34	24	15	311675	311630	432660	432630	432630	435903	427234	427234	0	415575
	C3D1	NA		30	90	11	76449 (20%)	4195 (1.1%)	2369 (0.63%)	154	26	15	9	268368	267768	377146	377126	377126	379002	372925	372925	0	359518
C11	baseline	NA	ITD	34	14	9	156	646 (0.22%)	0	39	22	9	7	273017	273002	294817	294784	294784	298458	289479	289479	0	282003
	C2D1	NA		49	40	19	226	895 (0.21%)	0	88	35	14	9	279834	279662	431568	431541	431541	434031	427380	427380	0	419969
C13	baseline	NA	D835 and ITD	56	69	16	21581 (7.4%)	394 (0.13%)	0	61847 (21%)	23	10	8	213212	213045	293239	293206	293206	298873	286606	286606	0	278504
	C2D1	NA		43	45	13	8500 (3.8%)	282 (0.13%)	1	43436 (19%)	29	15	10	259562	259518	225598	225586	225586	228033	221167	221167	0	215826
A06	baseline	NA	ITD	No sample available
	C3D1	NA		42	30	15	289	58	0	120	32	18	20	297581	297620	520183	520164	520164	524781	515074	515074	0	498470
A07	C1D1	serum	ITD	8	2	8	5	2	0	7	27	17	13	248287	248247	203994	203971	204649	206349	201948	201948	1	195808
	C5D1	NA		49	26	8	156	37	0	68	31	14	11	253419	253455	234722	234699	234699	237320	231953	231953	0	221879
NA: not available
