# Supplementary material for: Clinical resistance to crenolanib in acute myeloid leukemia due to diverse molecular mechanisms
Source: Nat Commun. 2019 Jan 16;10:244. doi: 10.1038/s41467-018-08263-x (PMC6335421; doi:10.1038/s41467-018-08263-x)
Supplement: Supplementary file 6 — Supplementary Data 3 [file 41467_2018_8263_MOESM6_ESM.xlsx]

## Sheet: Supplementary Data 3
Supplementary Data 3. Summary of all patients' information
Clonal pattern	Paired sample?	Patient ID	Age	Gender	Pre-TKI status	FLT3_Mutation	Reponse	Karyotype at baseline	Exome sequencing SampleID	Timepoint	Sample type	Antecedent Hematologic Disorder (AHD)	PB Blast%	BM Blast%	FLT3 D835 VAF(%)	Non-D835 FLT3 tyrosine kinase domain mutation VAF (%)	FLT3-ITD VAF (%)	Mutation	1st mutation VAF	2nd mutation VAF	3rd mutation VAF	4th mutation VAF	5th mutation VAF	6th mutation VAF
NA	No	A02	51	Female	NO	ITD	CRi	1	NA	Screening	BMA		5	76 (10/31/2012)			35.9	NPM1, DNMT3A (53 gene panel)	NA
Indepedent subclone	No	A03	67	Male	NO	D835	HI	3	NA	Screening	Blood		28	47 (1/30/2013)	20.14		9.7	NRAS((53 gene panel no mutation), STAG2,RUNX1,SRSF2	0	NA	NA	NA
									14-00153	C2D1	BMA		25	24	8.6		33	NRAS, STAG2,RUNX1,SRSF2	0.164	0.12	0.589	0.441
									14-00154	C3D1	BMA		21	26	3.5		10	NRAS, STAG2,RUNX1,SRSF2	0.228	0.524	0.624	0.32
									14-00155	C5D1	BMA		29	74	2		9.1	NRAS, STAG2,RUNX1,SRSF2	0.479	0.773	0.708	0.515
NA	No	A04	65	Female	NO		PR	3	NA	Screening	Blood	Breast Cancer	67	62 (2/06/2013)			18.2	NPM1 (53 gene panel)	NA
Possibly primary resistance	No	A05	70	Female	NO	D835	RD	1	NA	Screening	Blood		82	71 (3/8/2013)	5.02			CBL, TET2-t	NA	NA
									14-00158	C2D1	BMA		98	91	56.3			CBL, TET2-t	0.97	0.452
NA	No	A06	52	Female	NO	ITD	HI	1	NA	C1D1	Blood		77	64 (10/10/2013)			14.6	DNMT3A, NPM1 (found in 28 gene panel)	NA	NA
									14-00261	C3D1	BMA		2	35			58.1^	DNMT3A, NPM1	0.463	0.338
Possible FLT3 subclone	No	A07	47	Female	NO	ITD	PR	2	NA	Screening	Blood		66	49 (10/16/2013)			33.1	DNMT3A (found in 53 gene panel), WT1, NF1	NA	NA	NA
									14-00836	C1D25	BMA		NA	7			50.6^	DNMT3A, WT1, NF1	0.395	0.33	0
									14-00834	C3D1	BMA		7	6			31.8	DNMT3A, WT1, NF1	0.442	0.373	0
									14-00835	C4D3	BMA		0	7			42.9^	DNMT3A, WT1, NF1	0.35	0.225	0.069
									14-00262	C5D1	BMA		2	13			34.5^	DNMT3A, WT1, NF1	0.4	0.446	0.075
Indepedent subclone	No	A08	81	Male	NO	D835 and ITD	CRi	1	NA	Screening	Serum		16	92 (10/18/2013)	6.93	0.29; 0.27	5.6	DNMT3A, PHF6, TET2-m, RUNX1, ASXL1, IDH2 (found in 28 gene panel)	NA	NA	NA	NA	0	NA
									14-00837	C1D26	BMA		NA	NA	0	0	0	DNMT3A, PHF6, TET2-m, RUNX1, ASXL1, IDH2	0.215517	0.129	0.124	0	0	0
									14-00838	C2D26	BMA		NA	3	0	0	0	DNMT3A, PHF6, TET2-m, RUNX1, ASXL1, IDH2	0.314978	0.098	0.208	0.085	0	0
									14-00263	C5D1	BMA		NA	26	0	0	0	DNMT3A, PHF6, RUNX1, ASXL1(643X), IDH2	0.405723	0.413	0	0.353	0.225352	0.167
Possible FLT3 subclone	Yes	A09	52	Male	No	D835	CRi	1	14-00840	C1D1	Blood		0	7 (12/5/2013)	5.1			STAG2*	0
			MDA-009		M	52			14-00839	C1D28 (C2D1)	BMA		1	4	17			STAG2*	0.256
FLT3 subclone	Yes	A10	37	Female	NO	D835	CRi	3	15-00034	C1D1	Blood		62	90 (12/9/2013)	38			NPM1, CEBPA (previous test, detected less than 1%), CSF3R	0.293	0	0
									14-00842	C1D26 (C1D21)	BMA		NA	22	7.8			NPM1, CEBPA, CSF3R	0	0	0.194
									14-00843	C2D25 (C1D28)	BMA		NA	2	1			NPM1, CEBPA, CSF3R	0	0	0
									14-00841	C4D25 (C5D1)	BMA		0	70	33			NPM1, CEBPA (P23PX), CSF3R	0.328	0.294	0
									15-00035	Follow-up	BMA		59	71	37			NPM1, CEBPA (P23PX), CSF3R	0.216	0.267	0
FLT3 subclone	Yes	A11	67	Male	NO	ITD	HI	1	14-00846	C1D1	Blood		16	83 (1/15/2014)			54.4^	FLT3 (L601F), SF3B1, RAD21L1, BCORL1-t, BCORL1-m	0.056	0.294	0.451	0	0
									14-00845	C1D27 (C2D1)	BMA		16	68			56.5^	FLT3 (L601F), SF3B1, RAD21L1, BCORL1-t, BCORL1-m	0.095	0.373	0.455	0.188	0.137
									NA	later cycle?	BMA		19	75			60.1^	NA	NA	NA	NA	NA	NA
NA	No	A12	66	Male	NO	ITD	RD	Trisomy 8	14-00847	C1D1	Blood		4	70 (2/11/2014)			40	TET2-m	0.231
Possibly Indepedent subclone	No	A13	44	Female	NO	ITD	HI	2	NA	Screening/C1D1	Blood/BMA		25	93			59.6^	DNMT3A (found in 28 gene panel), NTRK3, SF3B1	NA	NA	NA
									14-00848	C2D1	BMA		NA	74			14.3	DNMT3A, NTRK3+, SF3B1	0.551	0.234	0.365
Possibly Indepedent subclone	Yes	A14	76	Female	NO	ITD	HI	2	14-00852	C1D1	BMA	sAML	36	41			22^	NPM1, GATA2, PTPN11	0.273	0	0
									14-00850	C2D1	BMA	sAML	11	43			55^	NPM1, GATA2, PTPN11	0.16	0.33	0
									14-00851	C2D26	BMA	sAML	13	59			30.5^	NPM1, GATA2, PTPN11	0.167	0	0
									14-00854	C4D1	BMA	sAML	9	57			31.2^	NPM1, GATA2, PTPN11	0.139	0.375	0
									14-00853	C5D1	BMA	sAML	26	69			37.2^	NPM1, GATA2, PTPN11	0.228	0.67	0.145
NA	No	A15	38	Female	NO	D835	PR	NA	16-00929	C1D1	Blood	sAML	18	72 (2/2/2015)	7.9			PTPN11	0.132182
Possibly Indepedent subclone	Yes	A16	80	Male	NO	D835	RD	NA	16-00930	C1D1	Blood		40	50 (4/3/2015)		28.8		FLT3 (Y572C), NRAS, PTPN11	0.288	0.11965	0.135
									16-00931	C1D26	BMA		53	51 (4/26/2015)		19.6		FLT3 (Y572C), NRAS, PTPN11	0.196	0.188687	0
	Yes	A17	78	Male	NO	ITD/D835	HI	NA	16-00932	C1D1	Blood	Indolent Mastocytosis sAML	79	89			47.4^	NPM1, TET2-m, WT1	0.344	0.522	0
									16-00933	C1D28	BMA	Indolent Mastocytosis sAML	24	54	12.5		33.1^	NPM1, TET2-m , WT1	0.297	0.464	0.15
Possible FLT3 subclone	Yes	A18	43	Female	NO	D835	HI	NA	16-00934	C1D1	Blood	Triple Negative Breast Cancer	76	88	10		51.7	TET2-m, FLT3 (L576P), ABL1	0.25	0	0
			43						16-00936	C3D3	BMA	Triple Negative Breast Cancer	4	90	27.9			TET2-m, FLT3 (L576P), ABL1	0	0.129	0.189
			43						16-00937	C3D7	Blood	Triple Negative Breast Cancer	64	NA	38.8			TET2-m, FLT3 (L576P), ABL1	0	0	0
Possibly primary resistance	Yes	A19	66	Male	NO	D835	HI	NA	16-00938	C1D1	Blood	sAML	1	30	8.1		13.8	DNMT3A, PPM1D	0.311	0.425526
			66	Male	NO	D835	HI		16-00940	C2D27	BMA	sAML	2	7	10.2		NA	DNMT3A, PPM1D	0.458	0.443318
Possibly Indepedent subclone	Yes	A20	59	Female	NO	D835	RD	NA	16-00941	C1D1	Blood	sAML	33	NA	19			PHF6, U2AF1, SETBP1, CSF3R (Y562F, A205E, T618I), PTPN11, ASXL1	0.405	0.526	0.48	13%, 8.9%, 7.7%	0.12	0	0.17
			59	Female	NO	D835	RD		16-00942	C1D26	BMA	sAML	27	52	13.9			PHF6, U2AF1, SETBP1, CSF3R, PTPN11, CEBPA, ASXL1	0.41	0.454	0.477	0	0	0.2	0.15
Possibly primary resistance	No	B01	53	Female	Sorafenib	ITD	HI	2	NA	Screening/C1D1	Blood		1	63 (10/2/2012)			40.4	NPM1, DNMT3A (previous test), IDH1	NA	NA	NA
			53	Female	Sorafenib	ITD	HI	2	14-00159	C2D1	BMA		13	24			46.2	NPM1, DNMT3A, IDH1	0.352	0.42	0.325
			53	Female	Sorafenib	ITD	HI	2	14-00160	C3D1	BMA		87	80			56.6^	NPM1, DNMT3A, IDH1	0.329	0.397	0.47
Possibly primary resistance	No	B02	68	Male	Sorafenib, PKC	ITD	RD	2	NA	Screening/C1D1	Blood		73	25 (10/16/2012)			61.4^	NA	NA
			68	Male	Sorafenib, PKC	ITD	RD	2	14-00855	C1D27	BMA		83	86			89.9^	TP53	0.963
Possibly Indepedent subclone	No	B03	74	Female	sorafenib	ITD	HI	NA	NA	Screening/C1D1	Blood		74	57 (11/19/2012)			50.4	NA	NA
			74	Female	sorafenib	ITD	HI		16-00943	C2D2	BMA		20	66			11.3	DNMT3A	0.118
Possibly Indepedent subclone	No	B04	68	Male	Sorafenib	ITD	RD	1	NA	Screening/C1D1	Blood/BMA	Prostate cancer	60	49			0.9	NA	NA	NA	NA	NA
			68	Male	Sorafenib	ITD	RD	1	14-00856	C2D1	BMA		59	66			0	IDH2, WT1, KRAS, DNMT3A	0.389	0.436	0.34	0.342
Possible FLT3 subclone	No	B06	30	Female	AC220	D835 and ITD	RD	1	NA	Screening/C1D1	Blood		98	51 (1/16/2013)	16^	1	43.2^	FLT3(F691L), NPM1, DNMT3A, IDH2 (from 53 gene panel)	0	NA	NA	NA
			30	Female	AC220	D835 and ITD	RD	1	14-00161	C2D1	BMA		NO VALUE	78	4^	37.6	33	FLT3 (F691L), IDH2, NPM1, DNMT3A	0.45	0.43	0.262	0.468
Possibly primary resistance	No	B07	68	Male	sorafenib	D835 and ITD	HI	3	NA	Screening/C1D1	Blood		53	60 (6/11/2013)	32.12		1.8	IDH1, NPM1 (from 53 gene panel), DNMT3A (previous test)	NA	NA	0
			68	Male	sorafenib	D835 and ITD	HI	3	14-00162	C2D1	BMA		77	66	42		2.7	IDH1, NPM1, DNMT3A (R326H, V687DV)	0.531	0.512605	0.453333
			68	Male	sorafenib	D835 and ITD	HI	1	14-00163	C3D1	BMA		88	87	45		5	IDH1, NPM1, DNMT3A (R326H, V687DV)	0.513	0.43299	0.441558
NA	No	B08	35	Female	sorafenib	ITD	HI	3	NA	Screening/C1D1	Blood		4	20 (7/8/2013)			55.2^	NA	NA	NA	NA
			35	Female	sorafenib	ITD	HI	3	14-00857	C2D1	BMA		2	21			57.3^	NF1, CCND3, NPM1	0.857	0.583	0.371
NA	No	B09	34	Female	PLX3397	ITD	PR	2	NA	Screening/C1D1	Blood		65	72			47.5^	NPM1, DNMT3A (from 53 gene panel), TET2-t	NA	NA	NA
			34	Female	PLX3397	ITD	PR	2	14-00858	C1D27	BMA		3	17			47.3^	NPM1, DNMT3A TET1-t	0.33	0.37	0.368797
NA	No	B11	76	Male	AC220, sorafenib, PLX3397	ITD	RD	3	NA	Screening/C1D1	Blood		93	97 (10/21/2013)			38.9^	FLT3 (K429E), NPM1 (from 53 gene panel), TET2-t, TET2-m	NA	NA	NA	NA
			76	Male	AC220, sorafenib, PLX3397	ITD	RD	3	14-00859	C1D27	BMA		56	91			61.3^	FLT3 (K429E), NPM1, TET2-t, TET2-m	0.736	0.173	0.569	0.318
NA	No	B13	65	Male	Sorafenib	ITD	HI	4	NA	Screening/C1D1	Blood		65	17 (10/14/2014)			6.4	NA	NA
			65	Male	Sorafenib	ITD	HI	4	14-00861	C1D26	BMA		12	17			38.3	TET2-t	0.346
Possibly Indepedent subclone	Yes	B14	78	Male	Sorafenib	D835	HI	1	14-00863	C1D1	Blood		71	14 (1/16/2014)	30.5			STAG2, CBFB	0.211	0.941
			78	Male	Sorafenib	D835	HI	1	14-00862	C2D3	BMA		3	26	28.6			STAG2, CBFB	0.35	0.894
NA	Yes	B15	72	Female	PKC412	ITD	CRi	1	14-00865	C1D1	Blood		41	15 (1/30/2014)			0.9	WT1 (R370RX, R370L), NPM1	20.5%, 18.1%	0.259
			72	Female	PKC412	ITD	CRi	1	14-00864	C2D26 (C3D1)	BMA		NO VALUE	3			30.7	WT1 (R370RX, R370L), NPM1	15.5%, 0%	0.072
NA	No	B16	63	Male	Sorafenib	D835 and ITD	RD	2	14-00866	C1D1	Blood		97	68 (1/9/2014)			58.8	NPM1, IDH1, DNMT3A	0.286	0.319	0.447
NA	No	B17	74	Male	Sorafenib	ITD	RD	NA	14-00867	C1D1	Blood		16	30 (2/3/2014)			8.5	ASXL1 (642X), RUNX1	0.240279	0.25
Possibly primary resistance	Yes	B18	55	Male	Sorafenib	ITD	RD	1	14-00869	C1D1	Blood		34 (2/18/2014)	8 (1/31/2014)			2.6	BCOR,TET2-t,U2AF1	0.393939	0.253	0.272
			55	Male	Sorafenib	ITD	RD	1	14-00868	C2D3	BMA		40	44			47.4	BCOR,TET2-t,U2AF1	0.68	0.197	0.283
Possibly Indepedent subclone	Yes	B19	87	Female	Sorafenib	D835 and ITD	PR	1	14-00871	C1D1	blood		40	68 (3/10/2014)		21.9	39.6	NRAS, SF3B1, RUNX1 (S114P, -180-181X), FLT3 (Y842C)	0.231	0.471	24.8%, 42.6%	0.219
			87	Female	Sorafenib	D835 and ITD	PR	1	14-00870	C1D28	BMA		3	7		1	10.9	NRAS, SF3B1, RUNX1, FLT3(Y842C)	0.388	0.487	0.463
NA	Yes	B20	59	Male	Sorafenib	ITD	HI	3	14-00873	C1D1	blood		17	10 (3/13/2014)		23	56.9^	FLT3 (D200N), WT1, DNMT3A, NPM1	0.23	0.165	0.238	0.165
			59	Male	Sorafenib	ITD	HI	3	14-00872	C1D28	BMA		NO VALUE	7		13.8	58.4^	FLT3 (D200N), WT1, DNMT3A, NPM1	0.138	0.39	0.425	0.379
Possible FLT3 subclone	Yes	B21	31	Male	Sorafenib	D835 and ITD	CRi	2	16-00945	C1D1	Blood		90	84	56.2^		61^	NPM1, WT1	0.229	0.16
			31	Male	Sorafenib	D835 and ITD	CRi	2	15-00036	C2D1	BMA		1	23	41.8^		65.6^	NPM1, WT1	0.366	0.14
			31	Male	Sorafenib	D835 and ITD	CRi	2	14-00874	C2D26	BMA		NO VALUE	3	41.9^		76^	NPM1, WT1	0.394	0.08
			31	Male	Sorafenib	D835 and ITD	CRi	2	14-00875	C4D28 (C5D1)	BMA		13	24	39.4^		65.1^	NPM1, WT1	0.26	0
NA	Yes	B22	50	Female	sorafenib	ITD/D835	PR		16-00946	C1D1	Blood		36	46 (4/22/2014)	13.3		46	DNMT3A, NPM1	0.360696	0.392
			50	Female	sorafenib	ITD/D836	PR		16-00947	C2D1	BMA		NO VALUE	7	0		14	DNMT3A, NPM1	0.180147	0.212
NA	No	B23	55	Female	quizartinib	ITD/D835	HI	NA	16-00948	C1D1	Blood	sAML	10	2 (5/1/2014)	0		1.9	CBL, RUNX1, SF3B1, ASXL1 (642X), IKZF1	0.915	0.392	0.486	0.331363	0.13
Possibly primary resistance	Yes	B24	55	Female	Sorafenib, ASP2215	ITD	HI	2	14-00877	C1D1	Blood		61	57 (6/25/2014)			55.9^	NPM1, TET2-t (Q860X, Q1825*)	0.424	44.2%, 31.7%
			55	Female	Sorafenib, ASP2215	ITD	HI	2	14-00876	C2D1	BMA		4	57			48.8^	NPM1, TET2-t (Q860X, Q1825*)	0.324	41.3%, 39.9%
			55	Female	Sorafenib, ASP2215	ITD	HI	2	14-00878	C2D26 (C3D1)	BMA		NO VALUE	38			48.1^	NPM1, TET2-t (Q860X, Q1825*)	0.231	43.9%, 27.5%
			55	Female	Sorafenib, ASP2215	ITD	HI	2	14-00879	C4D4 (C4D1)	BMA		71	49			50.7^	NPM1, TET2-t (Q860X, Q1825*)	0.341	44.7%, 38.1%
Possibly primary resistance	Yes	B25	60	Female	AC220, PKC412	D835 and ITD	RD	2	16-00949	C1D1	Blood	sAML	65	16 (7/24/2014)	11.2	17.6	23.7	FLT3 (F691L), ASXL2, ABL1+, ASXL1	0.171	0.339623	0	0
			60	Female	AC220, PKC412	D835 and ITD	RD	2	14-00880	C1D28	BMA	sAML	86	73	0	37.9	77.5^	FLT3 (F691L), ASXL2, ABL1+, ASXL1	0.379	0.5	0	0
			60	Female	AC220, PKC412	D835 and ITD	RD	2	15-00037	C1D28	BMA	sAML	33	60	0	34.6	90.1^	FLT3 (F691L), ASXL2, ABL1+, ASXL1	0.346	0.36	0.143	0.0454545
NA	Yes	B26	24	Male	Sorafenib	D835 and ITD	PR	3	14-00883	C1D1	Blood		95	72 (9/16/2014)	35.2		95.2^	WT1 (R370RX, R370P)	34.8%, 30.2%
			24	Male	Sorafenib	D835 and ITD	PR	3	14-00882	C2D1	BMA		0	21 (10/20/2014)	20.4		93^	WT1 (R370RX, R370P)	45.8%, 38.3%
			24	Male	Sorafenib	D835 and ITD	PR	3	14-00881	Follow-up	Blood		86		28.1		100	WT1 (R370RX, R370P)	42.2%, 37%
Indepedent subclone	Yes	B27	65	Male	AC220	D835 and ITD	CRi	4	14-00885	C1D1	Blood		1	12 (10/3/2014)	0		5	NRAS, SF3B1, PTPN11	0.098	0.21	0
			65	Male	AC220	D835 and ITD	CRi	4	14-00884	C2D1	BMA		1	1	10.2		0	NRAS, SF3B1, PTPN11	0.145	0.43	0
			65	Male	AC220	D835 and ITD	CRi	4	16-00958	C7D9	BMA		1	1	0		0	NRAS, SF3B1, PTPN11	0	0.509	0.301
NA	No	B28	62	Female	quizartinib	D835	RD	NA	16-00959	C1D1	Blood		93	72 (1/27/2015)	3.8			NRAS, U2AF1, TET2-m	0.272	0.416	0.354
NA	Yes	B29	73	Female	sorafenib	ITD/D835	HI	Pseudo (+1, -11)	16-00960	C1D1	Blood		79	11 (2/12/2015)	25		5.1	DNMT3A, NPM1	0.34	0.425
			73	Female	sorafenib		HI		16-00961	C1D28	BMA		1.5	17	11		6.3	DNMT3A, NPM1	0.347	0.268
Possible FLT3 subclone	Yes	B30	28	Female	sorafenib, gilteritinib	ITD	HI	NA	16-00962	C1D1	Blood		38	42 (2/18/2015)			15	KRAS, NRAS, WT1, CSF3R (Q707E+, T618P+, T618I)	0.22	0.087	0.557	12.2%, 18.9%, 22.8%
			28	Female	sorafenib, gilteritinib		HI		16-00963	C1D26	BMA		9	32			29	KRAS, NRAS, WT1	0.128	0.099	0.589	0
			28	Female	sorafenib, gilteritinib		HI		16-00964	C2D26	BMA		18	72			41	KRAS, NRAS, WT1	0	0.116	0.907	0
FLT3 subclone	Yes	B31	60	Male	sorafenib	ITD	CRi	NA	NA	Screening/C1D1	Blood		12	17 (3/17/2015)			NA	NPM1, DNMT3A (from 28 gene panel), EZH2, GATA3	NA	NA	NA	NA
			60	Male	sorafenib		CRi		16-00989	C1D27	BMA		1	0			70	DNMT3A, NPM1, EZH2, GATA3	0.690789	0.25	EZH2(11%, 470X)	0
			60	Male	sorafenib		CRi		16-00991	C4D5	Blood		67	77			100	DNMT3A, NPM1, EZH2, GATA3	0.966503	0.364	0	GATA3 (11%, R353K)
FLT3 subclone	Yes	B32	64	Female	sorafenib	ITD	HI	NA	16-00965	C1D1	Blood		13	49 (3/25/2015)			11.3^	CSF3R (Q707E+, A205E+, T618I), JAK3* (G908S), IDH1( 28 gene panel)	21.7%, 10.9%, 8.4%	0.7	0
			64	Female	sorafenib		HI		16-00966	C2D1	BMA			27			33.4^	CSF3R, JAK3*, IDH1	0	0	0.378049
Indepedent subclone	Yes	B33	77	Male	quizartinib	ITD/D835	RD	(+9)	16-00993	C1D1	Blood	sAML Myelofibrosis	18	24 (3/17/2015)	5.5		4.8	IDH1, NRAS, SRSF2, SF3B1, RUNX1, JAK3 (M511I)	0.109543	0.329043	0.511	0.417	0.403299	0.095
			77	Male	quizartinib		RD		16-00994	C1D26	BMA	sAML	37	40	6.2		2.9	IDH1, NRAS, SRSF2, SF3B1, RUNX1, JAK3 (M511I)	0.254209	0.379831	0.685	0.483	0.458888	0
			77	Male	quizartinib		RD		16-00995	C3D2	BMA	sAML	76	51	0		1.8	IDH1, NRAS, SRSF2, SF3B1, RUNX1, JAK3 (M511I)	0.225008	0.400087	0.485	0.511	0.446357	0
FLT3 subclone+independent FLT3	Yes	B34	77	Female	sorafenib	ITD/D835	RD	NA	16-00997	C1D1	Blood	sAML PV	86	81	32.5	9.4	35.3^	IDH1, DNMT3A, NPM1, FLT3 (Y842D)	0.409158	0.365	0.364	0.094
			77	Female	sorafenib		RD		16-00998	C2D1	BMA	sAML	67	84	24.5	0	56^	IDH1, DNMT3A, NPM1, FLT3 (Y842D)	0.401347	0.431	0.5	0
NA	Yes	B35	50	Male	sorafenib, flx925	ITD/D835	HI	NA	16-00999	Screening	BMA		98	89	22		48.2	NPM1	0.296
			50	Male	sorafenib, flx925		HI		16-01001	C1D28	BMA		7	50	11		58.7^	NPM1	0.25
NA	No	B36	35	Female	sorafenib, quizartinib	ITD/D835	RD	NA	NA	Screening/C1D1	NA		37	69	34.3		55.4^	NPM1, IDH2, DNMT3A, IDH1, KRAS (from 53 gene panel)	NA
NA	No	C07	52	Female	Sorafenib	D835 and ITD	PR	NA	NA	Screening/C1D1	NA		NA	NA	16.74		NA	NA	NA	NA
			52	Female	Sorafenib	D835 and ITD	PR		14-00165	C3D1	BMA		4	38	21.73		51	NPM1, DNMT3A	0.307	0.571
Possibly primary resistance	Yes	C08	47	Female	AC220, sorafenib, PLX3397	D835 and ITD	RD	2	14-00887	Screening	BMA		42	41	25.3		38.4	WT1, DNMT3A	0.341	0.268
			47	Female	AC220, sorafenib, PLX3397	D835 and ITD	RD	2	14-00886	C2D1	BMA		65	78	48.8		67.1	WT1, DNMT3A	0.512	0.394
NA	No	C09	79	Female	NO	ITD	HI	NA	14-00888	Screening	BMA		79	75			5.1	SF3B1, NPM1	0.384	0.325
NA	No	C10	63	Male	NO	ITD	CRi	1	NA	Screening/C1D1	BMA		59	81			90	NA	NA	NA	NA
			63	Male	NO	ITD	CRi	1	15-00038	C3D1	BMA		0	3			0	CCND3, NPM1, DNMT3A	0.365	0.376	0.56
			63	Male	NO	ITD	CRi	1	14-00891	C5D1	BMA		0	1			0	CCND3, NPM1, DNMT3A	0	0	0
			63	Male	NO	ITD	CRi	1	14-00894	C6D1	BMA		0	0			0	CCND3, NPM1, DNMT3A	0	0	0
			63	Male	NO	ITD	CRi	1	15-00039	C8D2	BMA		0	12			0	CCND3, NPM1, DNMT3A	0	0	0
			63	Male	NO	ITD	CRi	1	14-00893	C9D1	blood		60	NA			30	CCND3, NPM1, DNMT3A	0.417	0.228	0.329
Primary resistance	Yes	C11	74	Male	Sorafenib	ITD	RD	2	14-00166	baseline	BMA	sAML	67	76			82.7	RUNX1, SF3B1	0.408	0.561
			74	Male	Sorafenib	ITD	RD	2	14-00167	C2D1	BMA	sAML	40	66			69.8	RUNX1, SF3B1	0.42	0.442
			74	Male	Sorafenib	ITD	RD	2	14-00895	Follow-up	Blood	sAML	95	NA			82.2	RUNX1, SF3B1	0.468	0.477
Possibly primary resistance	Yes	C13	29	Female	Sorafenib,quizartinib	D835 and ITD	HI	NA	14-00168	baseline	BMA		65	65	28.53		NA	CSF3R-t	0.404
			29	Female	Sorafenib,quizartinib	D835 and ITD	HI		14-00169	C2D1	BMA		14	42	22.93		79	CSF3R-t	0.472
Possibly primary resistance	Yes	C14	46	Female	NO	D835 and ITD	CRi	1	14-00896	Screening	BMA		73	84	0		78	NPM1, WT1, DNMT3A	0.339	0.386	0.367602
			46	Female	NO	D835 and ITD	CRi	1	14-00897	C2D1	BMA		0	10	0		79	NPM1, WT1, DNMT3A	0.41	0.418	0.365079
			46	Female	NO	D835 and ITD	CRi	1	14-00898	C3D1	BMA		0	4	0		66	NPM1, WT1, DNMT3A	0.234	0.435	0.310714
			46	Female	NO	D835 and ITD	CRi	1	14-00264	C4D1	BMA		65	74	0		81	NPM1, WT1, DNMT3A	0.377	0.438	0.619048
Karyotype at baseline (1=Normal, 2=complex, 3=pseudodiploid, 4=hyperdiplod, 5=hypodiploid); Words in grey indicates no mutation were found; ^ indicates the sum VAF of all the variants; * indicates that the pathogenic potential of the variant has not been validated; TET2-m: TET2 missense mutation; TET2-t: TET2 truncation mutation; CSF3R-t: CSF3R truncation mutation
	Grey highlighting indicates that variants are detected by Miseq.
	Brown highlighting indicates that variants were detected by clinic targeted gene panel.
	Light green highlighting indicates that variants were detected by PCR.
Red character indicates that the gene variant was not detected currently, however was detected by previous gene panel tests.
Light grey character indicates that the variant of indicated gene is not detected.
Purple character indicates that the variant of indicated gene is detected by targeted gene panel test.
