# Supplementary material for: Clinical resistance to crenolanib in acute myeloid leukemia due to diverse molecular mechanisms
Source: Nat Commun. 2019 Jan 16;10:244. doi: 10.1038/s41467-018-08263-x (PMC6335421; doi:10.1038/s41467-018-08263-x)
Supplement: Supplementary file 7 — Supplementary Data 4 [file 41467_2018_8263_MOESM7_ESM.xlsx]

## Sheet: Supplementary Data 4
Supplementary Data 4. Summary of patient's previous therapies
Patient ID	Number of previous treatment	Sorafenib	Midostaurin	Quizartinib	Gilteritinib	Pexidartinib	Total number of priorTKI treatment	cohort	Exome Sequencing	Prior Regimen for antecedent hematologic disease	Prior Regimen 1	Prior Regimen 2	Prior Regimen 3	Prior Regimen 4	Prior Regimen 5	Prior Regimen 6
A01	4	0	0	0	0	0	0	TKI Naive	0		LowDAC + omacetaxine*2 induction (January 2012)	Salvage PR104 (hypoxia-activated, 3,5-dinitrobenzamide nitrogen mustard pre-prodrug) (March 2012)	Salvage Azacitidine + ABT-348 *2 (May 2012)	Salvage BKM-120 (August 2012)
A02	1	0	0	0	0	0	0	TKI Naive	1		7 + 3 induction, cytarabine consolidation*4 (January 2012 - June 2012)
A03	1	0	0	0	0	0	0	TKI Naive	1		7 + 3 induction, HiDAC consolidation, 5 + 2 consolidation (May 2012-September 2012)
A04	3	0	0	0	0	0	0	TKI Naive	1		7 + 3 induction, HiDAC*2 consolidation (May 2012)	Salvage mitoxantrone + etoposide (November 2012)	Salvage FLAG + idarubicin (January 2013)
A05	4	0	0	0	0	0	0	TKI Naive	1		7 + 3 induction (May 2012)	Salvage FLAG-Ida, FLAG-Ida off protocol (June 2012)	Salvage SGI-110*5 (September 2012)	Salvage CIA (February 2013)
A06	2	0	0	0	0	0	0	TKI Naive	1		7 + 3 induction (May 2013)	Salvage FLAG-Ida*2 (June 2013)
A07	1	0	0	0	0	0	0	TKI Naive	1		Ida + HiDAC induction, HiDAC*3 consolidation (May 2013-September 2013)
A08	1	0	0	0	0	0	0	TKI Naive	1		Decitabine induction (September 2013)
A09	2	0	0	0	0	0	0	TKI Naive	1		7 + 3 induction, HiDAC*4 consolidation (June 2012-November 2012)	Salvage SGI-110*5 (April 2013)
A10	2	0	0	0	0	0	0	TKI Naive	1		7 + 3 induction (May 2012), Matched allo-HSCT (July 2012)	Salvage MEC, GLCAC consolidation, DLI (February 2013-June 2013)
A11	1	0	0	0	0	0	0	TKI Naive	1		7 + 3 induction, HiDAC consolidation (July 2013-November2013)
A12	2	0	0	0	0	0	0	TKI Naive	1		7 + 3 induction, cytarabine consolidation, Vidaza*8 maintenance (December 2012-November 2013)	Salvage CIA (January 2014)
A13	4	0	0	0	0	0	0	TKI Naive	1		7 + 3 induction (January 2013)	Salvage cytarabine + mitoxantrone, HiDAC*2 consolidation, MUD transplant (January 2013-June 2013)	Salvage decitabine (October 2013)	Salvage clofarabine*2 (December 2013-January 2014)
A14	1	0	0	0	0	0	0	TKI Naive	1		Decitabine induction (September 2013)
A15	7	0	0	0	0	0	0	TKI Naive	1	Match related allogeneic transplant for MDS (September 2007)	7 + 3 induction, HiDAC*2 consolidation, match related donor allogenic HSCT (December 2007)	Salvage MEC (Late 2009)	Salvage FLAG-Ida, match related donor allogeneic transplant (Late 2009/2010)	Salvage FLAG-Ida (August 2013)	Salvage vidaza (October 2013-November 2014)	Salvage dasatinib (December 2014-January 2015)
A16	3	0	0	0	0	0	0	TKI Naive	1		Decitabine*2 induction (October 2013)	Salvage ABT-199 (BCL-2 inhibitor) (December 2013)	Salvage vidaza + revlimid (August 2014-March 2015)
A17	2	0	0	0	0	0	0	TKI Naive	1		7 + 3 induction, 2 + 5*2 consolidation, Gleevec maintenance (February 2013-2014)	Salvage Azacitidine (June 2014)
A18	1	0	0	0	0	0	0	TKI Naive	1		7 + 3 induction, HiDAC consolidation (March 2015-May2015)
A19	1	0	0	0	0	0	0	TKI Naive	1	Vidaza*2, MUD, post-BMT vidaza maintenance for therapy-related MDS (November 2014-June 2015)
A20	4	0	0	0	0	0	0	TKI Naive	1	Vidaza*11 for prior MDS treatment (2009)	Clofarabine + low dose cytarabine induction (November 2014)	Salvage MDM2 inhibitor (November 2014)	Salvage lorvotuzumab (CD56ab) (June 2015-August 2015)
B01	3	1	0	0	0	0	1	Pre-TKI	1		7 + 3 induction, cytarabine*4 consolidation, decitabine maintenance (February 2012)	Salvage intrathecal cytarabine d/t CNS relapse (August 2012)	Salvage fludarabine + cytarabine + sorafenib (August 2012)
B02	3	1	1	0	0	0	2	Pre-TKI	1		FIA (CIA vs FIA) induction (August 2011)	Salvage vidaza+sorafenib, matched related transplant (December 2011-March 2012)	Salvage vidaza+ midostaurin (April 2012)
B03	1	1	0	0	0	0	1	Pre-TKI	1		7 + 3 induction, 2 + 5 consolidation, 2 + 5 with sorafenib*2 consolidation, azacitidine*6 maintenance (December 2011-October 2012)
B04	2	2	0	0	0	0	2	Pre-TKI	1		Cytarabine induction, fludarabine + cytarabine + sorafenib consolidation (July 2012)	Salvage sorafenib + azacitidine*4 (September 2012)
B05	4	2	1	1	0	0	4	Pre-TKI	0		7 + 3 induction, IA + sorafenib consolidation, MUD BMT (July 2011-Octover 2011)	Salvage vidaza + midostaurin, MUD BMT (February 2012-May 2012)	Salvage quizartinib, Donor Lymphocyte Infusion (October 2012-January 2013)	Salvage vidaza + sorafenib (January 2013)
B06	3	0	0	1	0	0	1	Pre-TKI	1		HAA induction, DA consolidation, HiDAC consolidation (March 2012-August 2012)	Salvage FLAG (October 2012)	Salvage quizartinib*3 (November 2012-January 2013)
B07	1	1	0	0	0	0	1	Pre-TKI	1		Vidaza + sorafenib induction (January 2013-June 2013)
B08	3	1	0	0	0	0	1	Pre-TKI	1		7 + 3 induction, HiDAC consolidation (January 2013-February 2013)	Salvage G-GLAC (May 2013)	Salvage sorafenib + plerifaxor + G-CSF (June 2013-July 2013)
B09	3	0	0	0	0	1	1	Pre-TKI	1		7 + 3 induction, HiDAC consolidation (January 2013)	Salvage MEC (April 2013)	Salvage PLX3397 (June 2013)
B10	3	1	0	0	0	0	1	Pre-TKI	0		7 + 3 induction (August 2009)	Salvage vosaroxin + cytarabine, MUD BMT (September 2009-February 2010)	Salvage sorafenib + plerifaxor + G-CSF, maintenance sorafenib (February 2012-September 2013)
B11	4	1	0	1	0	1	3	Pre-TKI	1		7 + 3 indcution, 5 + 2 re-induction, maintenance azacitidine*4 + maintenance decitabine*15 (April 2009-April 2011)	Salvage vosaroxin + quizartinib, MUD BMT (April 2011-June 2011)	Salave azacitidine + sorafenib (May 2012-June 2012)	Salvage PLX3397*16 (July 2012-October 2013)
B12	2	0	1	0	0	0	1	Pre-TKI	0	decitabine*2 for MDS	Vidaza + midostaurin induction*8 (February 2013-October 2013)
B13	1	1	0	0	0	0	1	Pre-TKI	1		Vidaza + sorafenib induction*6 (December 2012-October 2013)
B14	1	1	0	0	0	0	1	Pre-TKI	1		Induction vidaza + sorafenib (June 2012-October 2013)
B15	3	0	1	0	0	0	1	Pre-TKI	1		7 + 3 induction, cytarabine consolidation (April 2013-May 2013)	Salvage vosaroxin + cytarabine (August 2013)	Salvage vidaza + midostaurin, allogenic SCT (September 2013-December 2013)
B16	4	1	0	0	0	0	1	Pre-TKI	1		7 + 3 induction (February 2013)	Salvage MEC, HiDAC consolidation (April 2013)	Salvage azacitidine*5 + sorafenib (May 2013-January 2014)	Salvage fludarabine + cytarabine (January 2014)
B17	3	1	0	0	0	0	1	Pre-TKI	1	fludarabine and rituximab for non-Hodgkin lymphoma with in the late 1990's/early 2000's)	Induction decitabine (June 2013)	Salvage vidaza + sorafenib (October 2013-February 2014)
B18	2	1	0	0	0	0	1	Pre-TKI	1		FIA + sorafenib induction*2 (July 2013-September 2013)	MUD BMT (December 2013)
B19	1	1	0	0	0	0	1	Pre-TKI	1		5 + 2 induction, maintenance sorafenib (September 2013-March 2014)
B20	3	1	0	0	0	0	1	Pre-TKI	1		7 + 3 induction (August 2013)	Salvage HiDAC (October 2013)	Salvage vidaza + sorafenib (December 2013-February 2014)
B21	3	2	0	0	0	0	2	Pre-TKI	1		7 + 3 + etoposide induction, HiDAC consolidation (November 2012-December 2012), Haplo-HSCT (May 2013)	Salvage sorafenib (November 2013)	Salvage decitabine + sorafenib (February 2014-May 2014)
B22	3	1	0	0	0	0	1	Pre-TKI	1		7 + 3 induction, HiDAC consolidation*2, autologous HSCT (April 2013-September 2013)	Salvage vidaza + mylotarg (November 2013)	Salvage sorafenib (January 2014-March 2014)
B23	4	0	0	1	0	0	1	Pre-TKI	1	vidaza*5 for MDS	7 + 3 induction, HiDAC consolidation*4 (September 2012-March 2013)	Salvage FLAG-Ida*2 (November 2013)	Salvage quizartinib + low dose cytarabine (January 2014-March 2014)
B24	4	1	0	0	1	0	2	Pre-TKI	1		1 + 5 induction, HiDAC consolidation, allogenic HSCT (October 2012-January 2013)	Salvage 7 + 3 and cladribine (November 2013)	Salvage decitabine + sorafenib*3 (January 2014)	Salvage gilteritinib (May 2014-June 2014)
B25	2	0	0	1	0	0	1	Pre-TKI	1	vidaza+midostaurin, followed by HSCT for MDS	Induction with quizartinib + low dose cytarabine (January 2014-July 2014)
B26	4	1	0	0	0	0	1	Pre-TKI	1		Induction with cytarabine + daunorubicin + etoposide + bortesomib, re-indcution with cytarabine + mitoxantrone + bortezomib, consolidation with cytarabine + etoposide + bortezomib (June 2013-August 2013)	Salvage FLAG (November 2013)	Salvage clofarabine + cytarabine (December 2013)	Salvage azacitidine + soarafenib*2, MUD BMT (January 2014-April 2014)
B27	2	0	0	1	0	0	1	Pre-TKI	1		7 + 3 induction (December 2013-February 2014)	Salvage vidaza + quizartinib (February 2014-October 2014)
B28	2	0	0	1	0	0	1	Pre-TKI	1		7 + 3 induction, I + A consolidation (November 2013-April 2014)	Salvage quizartinib + azacytidine (October 2014-January 2015)
B29	3	1	0	0	0	0	1	Pre-TKI	1		7 + 3 induction, HiDAC consolidation (April 2014-June 2014)	Salvage mitoxantrone + etoposide (August 2014)	Salvage azacitidine + sorafenib (September 2014-February 2015)
B30	4	2	0	0	1	0	3	Pre-TKI	1		7 + 3 induction, HiDAC re-induction (December 2013-January 2014)	Salvage vidaza + sorafenib, double umbilical cord SCT (February 2014-April 2014)	Salvage sorafenib + hydrea (June 2014)	Salvage gilteritinib (August 2014-October 2014)
B31	4	1	0	0	0	0	1	Pre-TKI	1		7 + 3 induction (September 2014)	Salvage FLAG (October 2014)	Salvage sorafenib (October 2014)	Salvage decitabine + KPT330 (January 2015)
B32	2	2	0	0	0	0	2	Pre-TKI	1		7 + 3 induction, HiDAC consolidation, maintenance sorafenib (August 2014-December 2014)	Salvage FLAG-Ida + sorafenib (January 2015-February 2015)
B33	3	0	0	1	0	0	1	Pre-TKI	1	hydrea (2011-2014), decitabine, decitabine + ruxolitinib (2014)(2 previous treatments for myelofibrosis)	Quizartinib + vidaza induction*2 (July 2014-December2014)
B34	3	1	0	0	0	0	1	Pre-TKI	1		SGI-110 induction*4 (July 2014)	Salvage AG-120 (December 2014)	Salvage cytarabine + sorafenib (January 2015-June 2015)
B35	5	1	0	0	0	0	1	Pre-TKI	1		7 + 3 induction, HiDAC consolidation (October 2014)	Salvage FLAG-Ida (January 2015)	Salvage clofarabine + HiDAC (March 2015)	Salvage FLX925 (April 2015)	Salvage azacitidine + sorafenib (April 2015)
B36	6	3	0	1	0	0	4	Pre-TKI	1		7 + 3 induction, HiDAC consolidation*3 (December 2013)	Salvage sorafenib (July 2014)	Salvage vidaza + quizartinib (date unknown)	Salvage AG221 (date unknown)	Salvage sorafenib + DAC (date unknown)	Salvage DAC + CIA + sorafenib, MUD BMT (June 2015-August 2015)
C01	3	0	0	1	0	0	1	Pre-TKI	0		Not available
C02	2	0	0	0	0	0	0	TKI Naive	0		Not available
C03	3	1	0	1	0	0	2	Pre-TKI	0		Not available
C04	2	0	0	0	0	1	1	Pre-TKI	0		Not available
C05	3	0	0	1	0	0	1	Pre-TKI	0		Not available
C06	4	1	0	0	0	0	1	Pre-TKI	0		Not available
C07	5	1	0	1	0	1	3	Pre-TKI	1		Not available
C08	1	0	0	0	0	0	0	TKI Naive	1		Not available
C09	3	0	0	0	0	0	0	TKI Naive	1		Not available
C10	5	1	0	0	0	0	1	Pre-TKI	1		Not available
C11	6	1	0	0	0	0	1	Pre-TKI	0		Not available
C12	5	1	0	1	0	0	2	Pre-TKI	1		Not available
C13	1	0	0	0	0	0	0	TKI Naive	1		Not available
*n indicates how many cycles the indicated treatment was repeated
